# Supplementary material for: Cross‐sectional association between blood cholesterol and calcium levels in genetically diverse strains of mice
Source: FEBS Open Bio. 2024 Jan 7;14(3):426–33. doi: 10.1002/2211-5463.13757 (PMC10909986; doi:10.1002/2211-5463.13757)
Supplement: Supplementary file 2 — Table S1. Association between cholesterol at 19 weeks and other measured parameters. Spearman's correlation coefficients were calculated for each comparison with the number of mice (n), Spearman's Rho (estimate) and P‐value (cor.P.value) calculated for each term. Linear models were then constructed adjusting for both sex and diet for each comparison with cholesterol at 19 weeks. For this analysis, we report the beta coefficient (beta), standard error (SE), and P‐value (lm.P.value). Both sets of P‐values were adjusted for multiple comparisons by the method of Benjamini and Hochberg and reported as cor.P.adj and lm.P.adj respectively. Some parameters (albumin to creatine ratio, adiponectin at 8 weeks) were not measured for all groups, so only Spearman's Rho was estimated. Data are arranged in descending order by the absolute value of the correlation coefficient. [file FEB4-14-426-s003.csv]

Parameter	n	estimate	cor.p.value	cor.p.adj	beta	se	lm.p.value	lm.p.adj
Cholesterol at 19 weeks	818	1	0	0	NA	NA	NA	NA
High density lipoprotein at 19 weeks	814	0.9464705527227808	0	0	1.188016940923385	0.015632743904611203	0	0
Cholesterol at 8 weeks	789	0.7228909178468652	1.756918462643229e-128	9.838743390802081e-127	0.672756310032754	0.03626127878046921	9.882045353436062e-64	9.882045353436062e-64
High density lipoprotein at 8 weeks	787	0.7034953081381038	1.5144508620415369e-118	6.360693620574454e-117	0.7853183847758479	0.04697631264673823	1.0886282454512103e-53	1.0886282454512103e-53
Non-HDL Cholesterol at 19 weeks	812	0.5742467558433885	2.0457266218289026e-72	6.873641449345113e-71	1.8075927462431476	0.06714762254527439	1.9193946451348556e-114	1.9193946451348556e-114
Albumin to creatinine ratio at 20 weeks	192	0.46679791439646207	8.810298632262644e-12	2.792698434377593e-11	NA	NA	NA	NA
Fat tissue mass at 21 weeks	818	0.4486609200568363	9.231128937892237e-42	2.14631348801316e-40	1.275076896109538	0.22275230291910308	1.4658736736088222e-8	1.4658736736088222e-8
Total tissue mass at 21 weeks	818	0.44843977351640935	1.0220540419110286e-41	2.14631348801316e-40	0.7793675466433604	0.14439184402970295	8.888751781177765e-8	8.888751781177765e-8
Weight at 21 weeks	818	0.4333666605816401	8.86919725432903e-39	1.2416876156060642e-37	0.7433449006910638	0.1478591957886506	6.129744608130001e-7	6.129744608130001e-7
Glucose at 19 weeks	815	0.4309573294969249	3.4565511240490457e-38	4.139739490798273e-37	0.11615075953959782	0.020019235050492964	9.403149807168085e-9	9.403149807168085e-9
Calcium, time 2 at 19 weeks	768	0.41716361171150185	1.0838294370039085e-33	8.27651570075712e-33	12.579169187644233	0.8662050020793419	2.3057334867427885e-42	2.3057334867427885e-42
Fat tissue mass at 12 weeks	832	0.4039141250245102	5.405476194478857e-34	4.3243809555830855e-33	1.0341311332505763	0.3293474464029452	0.0017510691788530412	0.0017510691788530412
Non-HDL Cholesterol at 8 weeks	787	0.40011852439802753	1.2873716962618922e-31	8.651137798879915e-31	1.2537612307050507	0.1078836124075003	7.351193750717963e-29	7.351193750717963e-29
Total tissue mass at 12 weeks	832	0.3805942207720105	4.528145245918527e-30	2.716887147551116e-29	0.6105878708497553	0.19505046040476162	0.0018081796579801045	0.0018081796579801045
Leptin at 8 weeks	826	0.3800273666047692	8.95733280376551e-30	5.189075555284847e-29	0.15278670001533412	0.046257755757997364	9.987739860363148e-4	9.987739860363148e-4
Albumin to creatinine ratio at 11 weeks	197	0.3722729927838396	7.175294574936508e-8	1.8545376747528206e-7	NA	NA	NA	NA
Weight at 12 weeks	832	0.36834640443576677	3.9163936421423535e-28	1.8276503663330983e-27	0.6446840596610188	0.19838547101717807	0.0012030684674909234	0.0012030684674909234
Glutamate dehydrogenase at 19 weeks	766	0.33839350616490627	5.632196297240656e-22	2.2004859952010002e-21	0.5771460998159244	0.07720414621695065	2.1204134064833492e-13	2.1204134064833492e-13
Insulin at 8 weeks	821	0.32843399510474913	4.2169029104559243e-22	1.7279016803819397e-21	-0.053006892176006015	0.0191078588375103	0.005663828132718532	0.005663828132718532
Lean tissue mass at 21 weeks	818	0.2964517386664554	4.668349672987722e-18	1.742850544582083e-17	0.9657183687516864	0.289267810491021	8.810002132966396e-4	8.810002132966396e-4
Glucose at 8 weeks	741	0.2703533567320057	7.056976494994423e-14	2.3246510807040453e-13	0.028464141167255205	0.027059090532317625	0.29318723710336286	0.29318723710336286
Adiponectin at 8 weeks	195	0.2633288241601125	1.9969154383395006e-4	4.246604982797925e-4	NA	NA	NA	NA
Lean tissue mass at 12 weeks	832	0.2615539330235431	1.7623018253087336e-14	5.921334133037345e-14	0.7311721968891475	0.33601591391352115	0.029842905499700832	0.029842905499700832
Total bilirubin at 19 weeks	145	0.2527680896594961	0.002159611775635107	0.004170284808122965	9.741432470922412	9.89299595822007	0.3264680659786249	0.3264680659786249
Mouse length at 21 weeks	819	0.24589187910612198	9.603453582676759e-13	3.1026542344032607e-12	5.8416431420454	2.5919266604205107	0.02447733484343109	0.02447733484343109
Non-esterified fatty acids at 19 weeks	677	0.2246442875740113	3.421746899665376e-9	9.743279307521748e-9	16.30038759396478	1.6742330028183265	4.8119792918175065e-21	4.8119792918175065e-21
Triglycericdes at 19 weeks	819	0.20664909359531983	2.380748815625549e-9	6.8959620866395215e-9	0.1766470318344451	0.016872916796954438	3.772048893882139e-24	3.772048893882139e-24
Phophorous at 19 weeks	769	0.1889625152401229	1.29750268632906e-7	3.2534395716907776e-7	3.631186577696383	0.8496795505892479	2.1665845917672973e-5	2.1665845917672973e-5
Mouse length at 12 weeks	832	0.18794036798881453	4.7181320837237633e-8	1.238509671977488e-7	3.8043933500137315	2.6371576597013773	0.14951609589393483	0.14951609589393483
Mean corpuscular volume at 22 weeks	601	0.1418023353910474	4.889760622151297e-4	0.0010141725734832319	0.5005685082576179	0.3953498083031782	0.20596237449600993	0.20596237449600993
Glutamate dehydrogenase at 8 weeks	690	0.13733284884465147	2.9682596922894484e-4	6.233345353807842e-4	0.20206117434078205	0.1366083102276735	0.13957821714402077	0.13957821714402077
Calcium, time 1 at 8 weeks	644	0.13600480035617435	5.38566924898198e-4	0.0011034054071085034	4.384613689500288	1.2757487561734036	6.275981622530467e-4	6.275981622530467e-4
Hear rate at 13 weeks	781	0.11641313215370314	0.0011172615706275377	0.0022614451068123653	6.668776908674588e-4	0.0220317699489893	0.9758604955444274	0.9758604955444274
Lipase at 19 weeks	97	0.11554490748586636	0.2597372389781314	0.3435894184907565	1.1037284081680951	0.4674441652437204	0.020326173155263014	0.020326173155263014
Total bilirubin at 8 weeks	187	0.1145285089783179	0.11857267622792064	0.18444638524343213	-7.289837361239189	14.12147650795055	0.6063284301059584	0.6063284301059584
Corpuscular hemoglobin concentration, mean at 22 weeks	601	-0.11436075181933977	0.0050010551811780326	0.009547468982248971	-0.8714035230487207	0.7778172250385641	0.26303361456266316	0.26303361456266316
ECG: R to R wave time at 13 weeks	781	-0.11046698622465063	0.001990312336418933	0.0039033391370395425	0.021366701259221896	0.2100335716848425	0.9189977343985772	0.9189977343985772
Ghrelin at 8 weeks	195	0.10683029665833772	0.13715486701152643	0.20391166068970304	503.6360225697717	140.52490599998887	4.300821993204207e-4	4.300821993204207e-4
Mean corpuscular hemoglobin concentration at 22 weeks	586	-0.10666087369516801	0.00977049277191458	0.018037832809688455	-1.0861920597791894	0.764542802797433	0.1559437057331599	0.1559437057331599
Non-esterified fatty acids at 8 weeks	691	0.08600626070150251	0.02376336937979997	0.04292737694415478	8.195934292808186	1.7832715076183943	5.141928624272342e-6	5.141928624272342e-6
Reticulocyte counts at 22 weeks	601	0.07629470545092777	0.06159235928371968	0.10558690162923373	-0.10359957927626309	0.6535201023838612	0.8740969992529375	0.8740969992529375
Mean corpuscular hemoglobin concentration at 10 weeks	627	-0.07344285592016898	0.06608899395208957	0.10885246062697106	-1.1954848603999755	0.7951679280384599	0.13324562751468305	0.13324562751468305
ECG: S ot T wave time at 13 weeks	781	-0.06600865772320648	0.06521821825654588	0.10885246062697106	0.12299655499420352	0.3415477929221299	0.7188605073168672	0.7188605073168672
Blood urea nitrogen at 19 weeks	818	0.06496657123230093	0.06328124438930621	0.10738635411518631	1.5052902529669008	0.2337829936709481	2.0587072059400011e-10	2.0587072059400011e-10
Bone mineal content at 21 weeks	818	0.06429759480819777	0.06605559051757923	0.10885246062697106	-1.0385615321871444	11.191554546383538	0.9260865573576207	0.9260865573576207
Mean corpuscular hemoglobin at 22 weeks	586	0.063305195419036	0.12583859853837318	0.1939530693068504	-0.035483624676270455	1.3094933736788512	0.978391596925769	0.978391596925769
Hemoglobin distribution width at 10 weeks	628	0.063090675977296	0.11422789911648712	0.1793484771174751	-9.421533887377814	6.393984773479015	0.14113304840413055	0.14113304840413055
Blood urea nitrogen at 8 weeks	787	-0.06268768686159344	0.07882515025494091	0.12856917711485508	0.5080682525916292	0.2624397284310337	0.05324378852669787	0.05324378852669787
Corpuscular hemoglobin concentration, mean at 10 weeks	628	-0.060565847550341216	0.1294829363981027	0.19597417400793926	-0.06632705389294612	0.9113475478893047	0.9420057989314515	0.9420057989314515
Reticulocyte counts at 10 weeks	628	-0.059526745483675564	0.13620173760938184	0.20391166068970304	0.12553373681206942	0.6033284047098767	0.8352449156867623	0.8352449156867623
Hear rate variation at 13 weeks	781	-0.05883353457876321	0.10038831161048319	0.1606212985767731	0.060715531246029956	0.04526023190021794	0.18016444601346585	0.18016444601346585
Red blood cell counts at 22 weeks	601	-0.05750019773065274	0.15917105011630867	0.23004319681652743	0.563730414826339	1.1984306633290889	0.638249876298709	0.638249876298709
Bone mineal density at 21 weeks	818	0.05706965884005334	0.10287647277845294	0.1630495040262273	-1.194056423274966	9.794592200707289	0.9030008702971473	0.9030008702971473
Hematocrit at 22 weeks	601	0.054157880044609696	0.18487087356468945	0.2609941744442675	0.3224542675620139	0.24419395020674242	0.1871853859334634	0.1871853859334634
Hematocrit at 10 weeks	628	0.05260826076610974	0.1879577947778299	0.26314091268896184	0.05040754104998518	0.2718261023185287	0.8529453671273706	0.8529453671273706
ECG: root mean squared std. dev. (not sure of what) at 13 weeks	781	-0.05031389657748201	0.16010194589898233	0.23004319681652743	0.37274575330258675	0.2442343269192	0.12737868348121614	0.12737868348121614
ECG: corrected QT interval at 13 weeks	781	-0.04762752096443894	0.18363710985836162	0.2609941744442675	-0.01528690710947967	0.3689569950790928	0.9669617205559897	0.9669617205559897
Mean corpuscular volume at 10 weeks	628	0.0473630780312356	0.2359320999507247	0.3146055268331275	0.11250970650416064	0.3927875871820104	0.7746392791680464	0.7746392791680464
White blood cell counts at 22 weeks	604	0.045599248847275176	0.263171492958058	0.3454125845074511	0.786418300228331	0.3772236030947984	0.03751962176425625	0.03751962176425625
Triglycericdes at 8 weeks	788	0.04478435370707502	0.20919170478772853	0.28572525531982434	0.07080916750989047	0.017379369488380293	5.0972010905848564e-5	5.0972010905848564e-5
Mean platelet volume at 10 weeks	628	-0.04212948310754807	0.2918250041896694	0.3771276977220343	-2.6509838070546925	1.352169223701468	0.05038798437256218	0.05038798437256218
Calculated hemoglobin at 10 weeks	628	0.04160160452440291	0.29791877183116044	0.37916934596693147	0.1449364951417425	0.9519363240318641	0.8790367147066485	0.8790367147066485
ECG: P to R wave time at 13 weeks	781	-0.03915165357041019	0.27447573442831996	0.35745677041827717	-0.3872739754165258	0.2789201637262315	0.16539679902731846	0.16539679902731846
Hemoglobin distribution width at 22 weeks	601	-0.030850937432885025	0.4502938758661936	0.552618441871725	-15.301271157240004	5.854226414583923	0.009184966594464236	0.009184966594464236
ECG: QRS wave time at 13 weeks	781	-0.027030645381918246	0.4506471817644424	0.552618441871725	-1.0409845176622639	0.9226674450299168	0.25957539621349673	0.25957539621349673
ECG: P to Q wave time at 13 weeks	781	-0.02637533199202067	0.461704878740096	0.5550047229719745	-0.3316901426338638	0.31116347174129483	0.28677508643230687	0.28677508643230687
White blood cell counts at 10 weeks	628	-0.025508666543066293	0.5234244479297088	0.6192627271281061	0.10061716016982196	0.39339639910363344	0.7982184080932365	0.7982184080932365
Platelets at 22 weeks	601	0.024639102476651624	0.5465958182881794	0.6376951213362093	0.0015329194535829969	0.0031041436516726626	0.6216102975045266	0.6216102975045266
DO outbreeding generation and litter	840	0.023466376519882412	0.4970105409520784	0.592182772198221	NA	NA	NA	NA
Platelets at 10 weeks	628	-0.01787850447769317	0.6547471403707872	0.7534076683718647	-9.923568843475344e-4	0.004002859414566119	0.8042860598572144	0.8042860598572144
Mean platelet volume at 22 weeks	601	0.01589910800850726	0.6972875668811012	0.7809620749068333	-0.1428602801326507	1.175656721006087	0.9033243402199255	0.9033243402199255
Red blood cell distribution width at 10 weeks	628	-0.014774783869353452	0.7117270935241582	0.7866457349477539	-0.6034872926827434	0.8287126572509889	0.46675723401263136	0.46675723401263136
Bone mineal density at 12 weeks	832	-0.013516100808023098	0.6970574908016813	0.7809620749068333	-0.9683907782956598	10.124948328016634	0.923826928634798	0.923826928634798
Fructoseamine at 8 weeks	93	0.013020493397428461	0.9014165505349232	0.9464873780616694	-0.2807375379743794	0.23348672975365478	0.23240927083078433	0.23240927083078433
Calculated hemoglobin at 22 weeks	601	-0.008634509298070091	0.8326993345294973	0.9011015063859122	0.45706005852151865	0.8773697998581548	0.602601615361605	0.602601615361605
measured hemoglobin at 22 weeks	586	-0.005294133619964538	0.8982402512190383	0.9464873780616694	0.24664848126942213	0.8659671060269006	0.7758813015715451	0.7758813015715451
Mean corpuscular hemoglobin at 10 weeks	627	0.00290479974285643	0.942131505590701	0.9757844424452032	-1.0256248984907896	1.27419776404473	0.4211815606669439	0.4211815606669439
Red blood cell distribution width at 22 weeks	601	-0.0024322378076388337	0.9525514795298412	0.9757844424452032	-1.3453135010609836	0.7941328321780204	0.09078048767437777	0.09078048767437777
Red blood cell counts at 10 weeks	628	0.00151847611875479	0.9697059303162665	0.9866334986010252	-0.057681316887571374	1.222039997518416	0.9623686305352752	0.9623686305352752
Bone mineal content at 12 weeks	832	-7.75214958732041e-4	0.9821871084147165	0.9866334986010252	0.14092860136242796	11.829559910869802	0.9904977499738303	0.9904977499738303
measured hemoglobin at 10 weeks	627	7.24905824758168e-4	0.9855467922302475	0.9866334986010252	-0.6533378186903549	0.9685076208487737	0.5001977811801298	0.5001977811801298
Phophorous at 8 weeks	644	6.614538643885345e-4	0.9866334986010252	0.9866334986010252	0.3803842159879972	0.9674569152312587	0.6943214238041502	0.6943214238041502
